# Supplementary material for: Biochemical Characterization, Antifungal Activity, and Relative Gene Expression of Two Mentha Essential Oils Controlling Fusarium oxysporum, the Causal Agent of Lycopersicon esculentum Root Rot
Source: Plants (Basel). 2022 Jan 11;11(2):189. doi: 10.3390/plants11020189 (PMC8781374; doi:10.3390/plants11020189)
Supplement: Supplementary file 1 [file plants-11-00189-s001.zip]

Archive with 1 entries (1 files):
- plants-1531612-supplementary.pdf
